# Supplementary material for: Cytoplasmic NAD/H synthesis via NRK1 regulates inflammatory capacity and promotes survival of CD4+ T cells
Source: Nat Commun. 2026 Feb 4;17:2349. doi: 10.1038/s41467-026-68863-w (PMC12979809; doi:10.1038/s41467-026-68863-w)
Supplement: Supplementary file 4 — Source Data 1 [file 41467_2026_68863_MOESM4_ESM.xlsx]

## Sheet: Figure 1B
NRK1 Mean Fluoresence Intensity (x10^3)
	Hours of Stimulation
	0	24	48	72
Donor 1	4.435	5.838	10.202	10.06
Donor 2	3.827	5.772	11.923	14.527
Donor 3	4.564	5.216	12.008	7.76
Donor 4	6.003	8.92	12.612	10.818
Donor 5	7.21	7.839	14.102	12.677

## Sheet: Figure 1C
NAD/H Relative Luminesence Units (x10^4)
	Control	NR
Donor 1	51.9072	58.613
Donor 2	50.5925	53.6549
Donor 3	29.6729	55.6367
Donor 4	36.0791	50.7096
Donor 5	35.3154	49.6909
Donor 6	61.3277	64.8156
Donor 7	53.6451	64.7177
Donor 8	54.4524	62.663

## Sheet: Figure 1D
Normalised NAD/H Relative Luminesence Units
	Control	NR
Donor 1	87.8766	99.2291
Donor 2	92.7536	98.3681
Donor 3	87.1853	163.472
Donor 4	92.259	129.671
Donor 5	83.0889	116.708
Donor 6	97.1947	102.765
Donor 7	96.0923	115.926
Donor 8	95.1497	109.497

## Sheet: Figure 1E
Normalised CD25 Mean Fluoresence Intensity
	Control	NR
Donor 1	115.749	84.2512
Donor 2	108.432	91.5684
Donor 3	101.244	98.7558
Donor 4	105.97	94.0301
Donor 5	104.95	95.0502
Donor 6	106.735	93.2651
Donor 7	104.253	95.7474
Donor 8	100.587	99.4133
Donor 9	122.413	77.5866
Normalised PD-1 Mean Fluoresence Intensity
	Control	NR
Donor 1	108.459	91.5411
Donor 2	113.091	86.9086
Donor 3	113.925	86.0753
Donor 4	110.746	89.2541
Donor 5	111.712	88.2884
Donor 6	110.352	89.6481
Donor 7	107.471	92.5289
Donor 8	137.959	62.0405
Donor 9	122.381	77.6187

## Sheet: Figure 1F
Normalised IFN-gamma concentration
	Unstim.	Control	NR
Donor 1	0	142.024	157.976
Donor 2	0	172.802	127.198
Donor 3	4.73212	134.077	161.191
Donor 4	0.154437	153.19	146.656
Donor 5	3.95331	177.504	118.543
Donor 6	0	161.481	138.519
Donor 7	3.55999	174.101	122.339
Donor 8	0.708999	128.266	171.025
Donor 9	0.724615	250.995	48.2799
Donor 10	0.858587	210.764	88.3777
Donor 11	0	176.18	123.82
Donor 12	0	250.08	49.9197
Normalised TNF-alpha concentration
	Unstim.	Control	NR
Donor 1	1.02449	135.679	163.297
Donor 2	1.40364	152.675	145.921
Donor 3	0.454154	141.679	157.866
Donor 4	0	166.553	133.447
Donor 5	0.871083	137.322	161.806
Donor 6	0	178.23	121.77
Donor 7	0	210.175	89.8254
Donor 8	0	223.209	76.7905
Donor 9	0.000237	177.927	122.073
Donor 10	0	156.88	143.12
Donor 11	0	202.264	97.7357
Donor 12	4.92248	141.861	153.216

## Sheet: Figure 1G
Normalised CD25 Mean Fluoresence Intensity
	Vehicle			NAMPTi
	Unstim.	Control	NR	Unstim.	Control	NR
Donor 1	7.14257	167.77	157.592	4.71266	78.4861	184.297
Donor 2	20.5652	197.185	166.428	5.65917	48.8235	161.339
Donor 3	0	141.594	103.064	8.01336	141.758	105.571
Donor 4	14.6956	171.405	144.748	7.75467	117.864	143.533
Donor 5	13.4351	158.52	154.624	11.2461	118.486	143.689
Donor 6	11.0663	162.503	144.194	9.00707	114.254	158.976
Normalised PD-1 Mean Fluoresence Intensity
	Vehicle			NAMPTi
	Unstim.	Control	NR	Unstim.	Control	NR
Donor 1	61.538	179.529	156.526	3.72244	45.754	152.93
Donor 2	20.5652	197.185	166.428	5.65917	48.8235	161.339
Donor 3	15.6293	211.651	162.65	5.36799	52.465	152.236
Donor 4	39.5272	206.038	155.671	5.29315	46.6849	146.785
Donor 5	18.8948	196.304	158.208	11.8916	53.8749	160.826
Donor 6	119.066	153.295	140.349	30.6932	15.5397	141.057

## Sheet: Figure 1H
Normalised IFN-gamma concentration
	Vehicle		NAMPTi
	Control	NR	Control	NR
Donor 1	168.066	3.5451	160.898	138.976
Donor 2	156.613	42.1056	104.591	97.1669
Donor 3	194.266	11.7139	166.642	76.0405
Donor 4	151.688	43.8177	106.59	98.2206
Normalised TNF-alpha concentration
	Vehicle		NAMPTi
	Control	NR	Control	NR
Donor 1	136.69	130.642	91.8629	116.85
Donor 2	175.891	140.928	36.2209	129.115
Donor 3	233.594	112.874	57.0431	132.057
Donor 4	136.887	147.843	46.5867	151.195

## Sheet: Figure 2A
NRK1 mRNA transcripts (relative to 18s)
	WT		NRK1KO
	Unstimulated	Stimulated	Unstimulated	Stimulated
Mouse 1	1.2801e-05	0.000512	7.74964e-10	8.42e-05
Mouse 2	1.08393e-05	0.002749	3.25712e-10	0.00015
Mouse 3	7.75105e-05	0.000893		8.17e-05
Mouse 4	1.3505e-06	0.000596453		3.58e-10
Mouse 5	2.70578e-06	0.00148769		3.08e-10
Mouse 6		0.000687262

## Sheet: Figure 2B
Normalised NAD/H Relative Luminesence Units
	WT				NRK1KO
	Unstimulated		Stimulated		Unstimulated		Stimulated
	Control	NR	Control	NR	Control	NR	Control	NR
Mouse 1	11.7693	51.9721	196.426	193.195	7.21078	37.5911	147.295	166.842
Mouse 2	9.44707	56.5659	163.006	150.037	7.18946	19.4451	152.628	183.895
Mouse 3	10.8853	28.7888	204.751	249.425	8.60357	34.2647	138.813	190.94
Mouse 4	13.9951	70.9433	167.855	177.922	3.08708	23.4318	140.467	181.313
Mouse 5	6.82308	10.8178	75.8178	264.134	13.8409	13.8626	120.787	87.5629
Mouse 6	52.895	46.4998	221.755	322.262	8.41836	13.96	110.34	233.074
Mouse 7	61.0859	50.9148	111.265	550.031	18.4355	20.5782	84.394	63.4066
Mouse 8	26.0897	52.7085	121.552	162.009	13.1654	16.5865	90.9124	116.374
Mouse 9	25.5826	91.1209	176.379	197.531	14.7054	43.1712	157.046	145.909
Mouse 10	30.8303	83.6919	188.953	170.361	24.1607	20.1282	135.594	153.829
Mouse 11	32.3105	112.969	187.424	129.765	17.0008	15.1195	150.689	125.799

## Sheet: Figure 2C
NAD/H Relative Luminesence Units (x10^5)
	WT							NRK1KO
	Unstimulated	Stimulated						Unstimulated	Stimulated
	Control	Control	NR	NAM	NAMPTi	NAMPTi + NR	NAMPTi + NAM	Control	Control	NR	NAM	NAMPTi	NAMPTi + NR	NAMPTi + NAM
Mouse 1	1.33598	27.2902	30.9118	30.9257	0.54506	0.68935	0.40617	1.18056	36.3929	35.7943	38.2694	0.83768	27.5513	0.92476
Mouse 2	1.33203	28.2782	34.0713	27.7827	0.85475	1.2355	0.47937	2.01678	37.9353	46.2123	51.5456	1.01167	25.702	1.17941
Mouse 3	0.57196	26.0251	33.5928	33.0594	0.56426	0.90622	0.43803	1.59295	31.0993	32.9646	29.1292	0.67447	21.7267	0.62058

[truncated: 105 more sheets: Figure 2E, Figure 2G, Figure 2H, Figure 2I, Figure 3A, Figure 3B, Figure 3C, Figure 3D, Figure 3E, Figure 3F, Figure 3G, Figure 3H, Figure 3J, Figure 3K, Figure 3L, Figure 3M, Figure 4A, Figure 4B, Figure 4C, Figure 4D …]
